# Supplementary material for: Recovery sleep after total sleep deprivation preserves neutral and enhances emotional declarative memory
Source: Sleep Adv. 2025 Dec 19;7(1):zpaf093. doi: 10.1093/sleepadvances/zpaf093 (PMC12878721; doi:10.1093/sleepadvances/zpaf093)
Supplement: OrganizedCorrelationStats_zpaf093 [file organizedcorrelationstats_zpaf093.xlsx]

## Sheet: Sheet1
	change_hit_neg_obj	change_hit_neg_obj_pValue	change_fa_neg_obj	change_fa_neg_obj_pValue	change_hitfa_neg_obj	change_hitfa_neg_obj_pValue	change_neg_tradeoff	change_neg_tradeoff_pValue
FCz_spindle density	0.08	0.771324	0.2	0.45735	-0.1	0.71313	0.01	0.969412
Cz_spindle density	-0.05	0.865106	0.1	0.724534	-0.12	0.656438	0.02	0.943224
Pz_spindle density	-0.11	0.696767	0.21	0.437314	-0.23	0.385168	-0.13	0.632669
FCz_spindle amplitude	0.23	0.39137	-0.26	0.335556	0.43	0.101056	0.2	0.449649
Cz_spindle amplitude	0.32	0.230177	-0.22	0.408122	0.46	0.0758051	0.11	0.672467
Pz_spindle amplitude	0.35	0.187976	-0.14	0.601733	0.41	0.111604	0.04	0.899718
Frontal_SO	0.04	0.873739	-0.11	0.68807	-0.03	0.925796	-0.03	0.917094
Frontal_Delta	0.01	0.986888	-0.09	0.749161	-0.06	0.830731	-0.02	0.934507
Frontal_Sigma	0.17	0.533888	0.15	0.586515	0.08	0.762929	-0.11	0.672467
Central_SO	0.06	0.822182	-0.14	0.594104	0.04	0.899718	0.02	0.951949
Central_Delta	-0.04	0.891046	-0.07	0.794891	-0.05	0.856487	0	0.995629
Central_Sigma	0.15	0.57102	0.21	0.430736	0.05	0.865106	-0.2	0.456391
Posterior_SO	0.07	0.805142	-0.09	0.732716	0.05	0.865106	0.02	0.934507
Posterior_Delta	-0.04	0.891046	-0.05	0.866764	-0.04	0.873739	0.01	0.960678
Posterior_Sigma	0.13	0.640554	0.18	0.509373	0.01	0.960678	-0.24	0.379021
FCz_coupledSpindle strength	0.04	0.899718	-0.16	0.545511	0.02	0.934507	0.16	0.548605
Cz_coupledSpindle strength	0.18	0.497921	-0.17	0.520096	0.15	0.57858	0.11	0.696767
Pz_coupledSpindle strength	0.05	0.856487	0	0.987053	-0.05	0.847885	0.4	0.125879
FCz_coupledSpindle density	0.34	0.200041	0.41	0.117038	-0.08	0.771324	-0.15	0.57102
Cz_coupledSpindle density	0.22	0.410309	0.31	0.244134	-0.08	0.762929	-0.05	0.856487
Pz_coupledSpindle density	0.06	0.813651	0.3	0.265979	-0.21	0.429738	-0.09	0.746218
TIB	0.24	0.379803	0.21	0.440834	-0.12	0.654261	-0.63**	0.00860702
TST	0.27	0.305436	-0.14	0.605869	0.29	0.284509	-0.41	0.111284
SOL	-0.18	0.498402	0.07	0.790983	-0.3	0.256945	-0.06	0.818659
SE	0.05	0.845498	-0.1	0.712313	0.18	0.512164	-0.03	0.925796
WASO	-0.02	0.933649	0.13	0.63572	-0.17	0.53528	0.22	0.412329
N1_min	0.15	0.579151	-0.05	0.84056	0.2	0.455651	0.04	0.874837
N2_min	0.32	0.225766	-0.04	0.89192	0.23	0.396835	-0.44	0.0855958
N3_min	-0.3	0.262758	-0.32	0.221607	0	0.991362	-0.02	0.943894
REM_min	-0.06	0.820485	0.35	0.181984	-0.34	0.196723	0.26	0.334878
N1_per	0.1	0.701969	-0.02	0.952516	0.15	0.590305	0.08	0.757423
N2_per	0.28	0.299572	-0.01	0.982738	0.19	0.490874	-0.39	0.1382
N3_per	-0.38	0.14354	-0.17	0.530921	-0.13	0.624821	0.15	0.57858
REM_per	-0.06	0.820485	0.35	0.181984	-0.34	0.196723	0.26	0.334878
